# Supplementary material for: Genomic legacy of migration in endangered caribou
Source: PLoS Genet. 2022 Feb 10;18(2):e1009974. doi: 10.1371/journal.pgen.1009974 (PMC8830729; doi:10.1371/journal.pgen.1009974)
Supplement: S1 Data — (XLSX) [file pgen.1009974.s002.xlsx]

## Sheet: Data_file_S1
S1 Data. Attribute information for caribou samples collected in western North America. Information reported includes: animal ID, subspecies, ecotype,
local population/herd, location number as for Fig. 1, number of retained reads after clone-filter script within Stacks, missingness and average depth, relative genotyping success,
capture coordinates (latitude and longitude), and assessment of migratory behavior (only for successfully genotyped individuals that were also radio-collared).
Animal ID	subspecies	ecotype	local population/hrd	Location number	read 1 (after clone filter)	read 2 (after clone filter)	missingness	deapth	status	lat	long	Index_overlap	NSD classification	Departure timing	Distance of migration	Latitudinal shift of migration
SF_10445	Woodland	CM	Redrock Prairie Creek	1	4493797	4493797	0.0264801	28.3817	Sample successful genotyped	53.9686	-119.738	NA	NA	NA	NA	NA
SF_10447	Woodland	CM	Redrock Prairie Creek	1	2858191	2858191	0.0249678	18.0889	Sample successful genotyped	53.971	-119.977	NA	NA	NA	NA	NA
SF_10448	Woodland	CM	Redrock Prairie Creek	1	2192127	2192127	0.0263192	14.3219	Sample successful genotyped	54.177	-119.802	NA	NA	NA	NA	NA
SF_10449	Woodland	CM	Redrock Prairie Creek	1	1889976	1889976	0.0405405	11.6245	Sample successful genotyped	54.2662	-119.325	NA	NA	NA	NA	NA
SF_10450	Woodland	CM	Redrock Prairie Creek	1	4832610	4832610	0.02574	31.0652	Sample successful genotyped	53.8176	-119.968	NA	NA	NA	NA	NA
SF_10451	Woodland	CM	Redrock Prairie Creek	1	5920605	5920605	0.029408	35.5429	Sample successful genotyped	54.0003	-119.993	NA	NA	NA	NA	NA
SF_10452	Woodland	CM	Redrock Prairie Creek	1	1429997	1429997	0.167471	8.77345	Sample successful genotyped	54.4785	-119.327	NA	NA	NA	NA	NA
SF_10455	Woodland	Boreal	LittleSmoky	12	2549834	2549834	0.023166	16.709	Sample successful genotyped	54.1566	-118.104	NA	NA	NA	NA	NA
SF_10457	Woodland	CM	Redrock Prairie Creek	1	5860882	5860882	0.0313063	34.1133	Sample successful genotyped	54.3609	-119.819	NA	NA	NA	NA	NA
SF_10460	Woodland	CM	Redrock Prairie Creek	1	5300915	5300915	0.0296654	33.9556	Sample successful genotyped	54.0386	-119.866	NA	NA	NA	NA	NA
SF_10461	Woodland	CM	Redrock Prairie Creek	1	2612662	2612662	0.0235521	16.9797	Sample successful genotyped	54.0304	-119.707	NA	NA	NA	NA	NA
SF_10462	Woodland	CM	Redrock Prairie Creek	1	6156233	6156233	0.0311454	36.3696	Sample successful genotyped	54.1052	-119.254	NA	NA	NA	NA	NA
SF_10463	Woodland	CM	Redrock Prairie Creek	1	5052385	5052385	0.0279279	31.4559	Sample successful genotyped	54.3305	-119.694	NA	NA	NA	NA	NA
SF_10465	Woodland	CM	Redrock Prairie Creek	1	3533868	3533868	0.0243887	21.8785	Sample successful genotyped	54.1058	-119.289	NA	NA	NA	NA	NA
SF_148.394m	Woodland	Boreal	Calendar	5	985544	985544	0.629826	3.76445	Sample successful genotyped	59.871	-120.486	NA	NA	NA	NA	NA
SF_8056m	Woodland	NM	SouthNahanni	20	2602157	2602157	0.0235843	18.8204	Sample successful genotyped	62.5322	-129.358	NA	NA	NA	NA	NA
SF_8059m	Woodland	NM	SouthNahanni	20	1488849	1488849	0.0247748	10.7543	Sample successful genotyped	63.7082	-125.962	NA	NA	NA	NA	NA
SF_8061	Woodland	NM	SouthNahanni	20	2280930	2280930	0.0178571	15.6803	Sample successful genotyped	61.5784	-126.744	NA	NA	NA	NA	NA
SF_8065	Woodland	NM	CoalRiver	7	770008	770008	0.157786	6.65747	Sample successful genotyped	60.955	-125.271	0	NA	NA	115784	-0.0938292
SF_8069m	Woodland	NM	CoalRiver	7	3720248	3720248	0.026287	24.4766	Sample successful genotyped	61.001	-126.701	0	NA	NA	168876	0.258449
SF_8070m	Woodland	NM	CoalRiver	7	1380368	1380368	0.0411519	10.3111	Sample successful genotyped	61.157	-125.439	NA	NA	NA	NA	NA
SF_8071m	Woodland	NM	CoalRiver	7	3057944	3057944	0.0243243	20.3438	Sample successful genotyped	60.613	-128.191	NA	NA	NA	NA	NA
SF_8072	Woodland	NM	CoalRiver	7	989626	989626	0.0592664	7.40735	Sample successful genotyped	60.999	-125.464	0	NA	NA	136479	-0.465468
SF_8075m	Woodland	NM	CoalRiver	7	2585286	2585286	0.0207207	17.2712	Sample successful genotyped	60.921	-125.885	NA	NA	NA	NA	NA
SF_8076m	Woodland	NM	CoalRiver	7	3874590	3874590	0.0293436	26.085	Sample successful genotyped	61.668	-128.757	NA	NA	NA	NA	NA
SF_8077m	Woodland	NM	Kluane	10	1000688	1000688	0.0841699	7.88157	Sample successful genotyped	61.8633	-139.199	0.0410078	1	83	26032.7	0.217648
SF_8078m	Woodland	NM	Kluane	10	7692748	7692748	0.0341699	32.6275	Sample successful genotyped	61.7581	-138.867	0.304127	0	NA	8453.41	-0.0364166
SF_8089m	Woodland	NM	HartRiver	9	2973192	2973192	0.0221042	20.1267	Sample successful genotyped	64.6838	-137.262	0.156622	1	206	14171.1	0.100057
SF_8090	Woodland	NM	HartRiver	9	2025697	2025697	0.0186615	14.0337	Sample successful genotyped	64.7775	-137.131	NA	NA	NA	NA	NA
SF_8091	Woodland	NM	HartRiver	9	3624842	3624842	0.0272523	24.6278	Sample successful genotyped	64.7733	-137.045	0	1	NA	53335	0.15537
SF_8092m	Woodland	NM	HartRiver	9	5759510	5759510	0.0378378	38.4402	Sample successful genotyped	64.9331	-138.854	NA	NA	NA	NA	NA
SF_8093m	Woodland	NM	HartRiver	9	712971	712971	0.193308	6.37923	Sample successful genotyped	64.8214	-138.797	0.434323	1	73	6768.21	-0.00897706
SF_8094	Woodland	NM	HartRiver	9	1458291	1458291	0.0433719	10.9635	Sample successful genotyped	64.8258	-138.246	0.0830203	0	NA	35753.7	0.0847415
SF_8097m	Woodland	NM	Laberge	11	561605	561605	0.197619	4.9931	Sample successful genotyped	61.0049	-134.492	0.159016	0	NA	7540.87	0.00725364
SF_8099	Woodland	NM	Laberge	11	1104853	1104853	0.0393179	7.97059	Sample successful genotyped	61.0851	-134.415	0.0990812	0	NA	11724.3	-0.100789
SF_8103	Woodland	NM	TayRiver	21	1680878	1680878	0.0202059	11.3747	Sample successful genotyped	62.4949	-132.458	0	1	111	70099.6	-0.533041
SF_8104m	Woodland	NM	TayRiver	21	1826770	1826770	0.0182754	12.2774	Sample successful genotyped	62.5271	-132.554	0	1	94	98195.3	-0.301669
SF_8105m	Woodland	NM	TayRiver	21	3634791	3634791	0.0257722	24.0944	Sample successful genotyped	62.5631	-132.512	0	1	105	97699	-0.520613
SF_8106	Woodland	NM	TayRiver	21	2348003	2348003	0.0191441	16.0707	Sample successful genotyped	62.5273	-132.541	0	1	102	31324.4	-0.26543
SF_8107m	Woodland	NM	TayRiver	21	2577835	2577835	0.0188867	16.9341	Sample successful genotyped	62.5622	-132.51	0	1	104	90063.2	-0.42698
SF_8109	Woodland	NM	TayRiver	21	3135397	3135397	0.0246782	21.312	Sample successful genotyped	62.5923	-132.491	0	1	105	92660.2	-0.454276
SF_8110	Woodland	NM	TayRiver	21	1092689	1092689	0.0306628	7.82574	Sample successful genotyped	63	-132	NA	NA	NA	NA	NA
SF_8111	Woodland	NM	TayRiver	21	1074253	1074253	0.0722008	8.30736	Sample successful genotyped	62.6416	-133.275	0.283673	1	96	69436.4	-0.209384
SF_8112	Woodland	NM	TayRiver	21	3483478	3483478	0.0257722	23.3156	Sample successful genotyped	62.7152	-133.468	0	1	108	81168.8	-0.60015
SF_8113	Woodland	NM	TayRiver	21	1634175	1634175	0.0350708	12.1615	Sample successful genotyped	62.7054	-133.438	0.105823	1	106	49947.1	0.11275
SF_8115	Woodland	NM	TayRiver	21	2443122	2443122	0.0186615	16.4774	Sample successful genotyped	62.6907	-133.411	NA	NA	NA	NA	NA
SF_8119	Woodland	NM	TayRiver	21	515944	515944	0.242471	4.80598	Sample successful genotyped	62.3461	-132.085	0	1	110	128850	-0.489163
SF_8121	Woodland	NM	TayRiver	21	1180098	1180098	0.0370013	8.62639	Sample successful genotyped	62.6	-133.185	0.293199	1	45	13318.9	0.116495
SF_8124	Woodland	NM	TayRiver	21	1072432	1072432	0.0747426	8.36116	Sample successful genotyped	62.7067	-133.446	NA	NA	NA	NA	NA
SF_8126	Woodland	NM	TayRiver	21	1089914	1089914	0.033462	7.47976	Sample successful genotyped	62.5629	-132.597	0.203142	1	98	32803.1	0.0995741
SF_8129	Woodland	NM	TayRiver	21	1731596	1731596	0.0183398	11.5224	Sample successful genotyped	62.717	-133.558	0.130042	1	94	7440.79	0.0559548
SF_8562m	Woodland	NM	TayRiver	21	3347274	3347274	0.0241634	21.9034	Sample successful genotyped	62.6808	-133.422	NA	NA	NA	NA	NA
SF_CL10002	Woodland	Boreal	Maxhamish	13	1047242	1047242	0.0353925	7.71838	Sample successful genotyped	59.8391	-122.372	NA	NA	NA	NA	NA
SF_CL10012	Woodland	Boreal	SnakeSahtaneh	19	1340462	1340462	0.0258044	8.95739	Sample successful genotyped	59.4005	-122.026	0.144935	1	55	22862	-0.0512285
SF_CL10015	Woodland	Boreal	SnakeSahtaneh	19	1268031	1268031	0.0287001	8.84732	Sample successful genotyped	59.1468	-120.652	0.442883	0	NA	11900.1	-0.0278557
SF_CL10018	Woodland	Boreal	SnakeSahtaneh	19	779568	779568	0.109846	6.04117	Sample successful genotyped	59.1477	-120.655	NA	NA	NA	NA	NA
SF_CL10019	Woodland	Boreal	SnakeSahtaneh	19	3245917	3245917	0.027574	21.8621	Sample successful genotyped	59.1592	-120.704	0	NA	NA	18285.6	0.132857
SF_CL10020	Woodland	Boreal	SnakeSahtaneh	19	515718	515718	0.155438	3.99208	Sample successful genotyped	59.1497	-120.708	NA	NA	NA	NA	NA
SF_CL10021	Woodland	Boreal	Calendar	5	2736146	2736146	0.0230373	19.3433	Sample successful genotyped	59.5907	-120.412	NA	NA	NA	NA	NA
SF_CL10022	Woodland	Boreal	Calendar	5	4688925	4688925	0.0364865	31.9485	Sample successful genotyped	59.8425	-120.252	NA	NA	NA	NA	NA
SF_CL10023	Woodland	Boreal	Calendar	5	3267721	3267721	0.0286358	22.8516	Sample successful genotyped	59.8423	-120.252	NA	NA	NA	NA	NA
SF_CL10025	Woodland	Boreal	SnakeSahtaneh	19	1565122	1565122	0.0206885	11.1709	Sample successful genotyped	59.3842	-121.104	0.237203	1	79	19220.9	-0.14889
SF_CL10026	Woodland	Boreal	Calendar	5	1480124	1480124	0.0229408	10.3074	Sample successful genotyped	59.9379	-120.476	NA	NA	NA	NA	NA
SF_CL10027	Woodland	Boreal	Calendar	5	4495976	4495976	0.0400579	30.4458	Sample successful genotyped	59.9179	-120.518	NA	NA	NA	NA	NA
SF_CL10028	Woodland	Boreal	Calendar	5	1697811	1697811	0.0214929	12.0714	Sample successful genotyped	59.9182	-120.51	0.131009	1	72.5	13060.8	-0.0618278
SF_CL10030	Woodland	Boreal	Calendar	5	1377845	1377845	0.0269627	10.1257	Sample successful genotyped	59.8673	-120.606	NA	NA	NA	NA	NA
SF_CL10031	Woodland	Boreal	Calendar	5	1070569	1070569	0.0366795	7.64977	Sample successful genotyped	59.7519	-121.145	NA	NA	NA	NA	NA
SF_CL10033	Woodland	Boreal	Calendar	5	925785	925785	0.048713	6.60678	Sample successful genotyped	59.858	-121.034	0.454445	1	65.5	4156	0.0337501
SF_CL10034	Woodland	Boreal	Calendar	5	429981	429981	0.247394	4.11269	Sample successful genotyped	59.8587	-121.037	NA	NA	NA	NA	NA
SF_CL10035	Woodland	Boreal	Calendar	5	3510382	3510382	0.028668	23.477	Sample successful genotyped	59.871	-120.486	NA	NA	NA	NA	NA
SF_CL8088m	Woodland	NM	HartRiver	9	742631	742631	0.265894	7.5561	Sample successful genotyped	64.429	-136.865	0	NA	NA	52187.1	0.345391
SF_CL8116m	Woodland	NM	TayRiver	21	552170	552170	0.286197	5.67667	Sample successful genotyped	62.6778	-133.427	0	NA	NA	81520.9	-0.228601
SF_CL9122	Woodland	CM	Moberly	14	1892049	1892049	0.0317568	12.4293	Sample successful genotyped	55.9732	-122.678	NA	NA	NA	NA	NA
SF_CL9123	Woodland	CM	Moberly	14	1386733	1386733	0.0453668	9.5244	Sample successful genotyped	55.8203	-122.859	NA	NA	NA	NA	NA
SF_CL9124	Woodland	CM	Moberly	14	828396	828396	0.0863578	5.8067	Sample successful genotyped	55.5661	-122.732	NA	NA	NA	NA	NA
SF_CL9125	Woodland	CM	Moberly	14	1132707	1132707	0.0438867	8.03382	Sample successful genotyped	55.6813	-122.343	NA	NA	NA	NA	NA
SF_CL9126	Woodland	CM	Moberly	14	1049743	1049743	0.0515444	7.26874	Sample successful genotyped	55.5705	-122.529	NA	NA	NA	NA	NA
SF_CL9127	Woodland	CM	Moberly	14	1584298	1584298	0.0308237	10.5689	Sample successful genotyped	55.5493	-122.719	NA	NA	NA	NA	NA
SF_CL9128	Woodland	CM	Moberly	14	669099	669099	0.230952	5.07598	Sample successful genotyped	56.0406	-122.907	NA	NA	NA	NA	NA
SF_CL9131	Woodland	NM	Wolverine	22	888941	888941	0.134556	6.21719	Sample successful genotyped	55.6463	-125.782	NA	NA	NA	NA	NA
SF_CL9132	Woodland	NM	Wolverine	22	2098121	2098121	0.0310811	14.9402	Sample successful genotyped	55.6778	-125.716	NA	NA	NA	NA	NA
SF_CL9133	Woodland	NM	Wolverine	22	1383968	1383968	0.032175	9.78743	Sample successful genotyped	55.8205	-124.506	0	0	NA	54257	-0.394177
SF_CL9134m	Woodland	NM	Wolverine	22	2890476	2890476	0.023906	19.5718	Sample successful genotyped	55.9364	-124.408	NA	NA	NA	NA	NA
SF_CL9136	Woodland	NM	Wolverine	22	1299055	1299055	0.0356821	8.73288	Sample successful genotyped	55.774	-126.026	NA	NA	NA	NA	NA
SF_CL9137	Woodland	NM	Wolverine	22	1558781	1558781	0.0292471	10.3806	Sample successful genotyped	55.7349	-124.396	NA	NA	NA	NA	NA
SF_CL9139	Woodland	NM	Wolverine	22	913885	913885	0.0806628	5.94078	Sample successful genotyped	55.6778	-125.716	NA	NA	NA	NA	NA
SF_CL9141	Woodland	NM	Wolverine	22	592588	592588	0.190154	4.35836	Sample successful genotyped	55.7638	-126.02	0.0776107	1	129	11210.5	-0.089305
SF_CL9142	Woodland	NM	Wolverine	22	978581	978581	0.0871622	6.72814	Sample successful genotyped	55.7277	-124.39	0	0	NA	34825.9	-0.245841
SF_CL9143	Woodland	NM	Wolverine	22	1365806	1365806	0.0339125	9.17285	Sample successful genotyped	55.5533	-124.889	NA	NA	NA	NA	NA
SF_CL9145	Woodland	NM	Wolverine	22	1537149	1537149	0.027574	10.6317	Sample successful genotyped	55.6437	-124.898	NA	NA	NA	NA	NA
SF_CL9146	Woodland	NM	Wolverine	22	1211890	1211890	0.0374517	8.2989	Sample successful genotyped	55.9342	-124.405	0.0941541	1	59	6370.83	-0.0538239
SF_CL9148	Woodland	NM	Wolverine	22	1232910	1232910	0.041538	8.47319	Sample successful genotyped	55.8931	-124.348	0	1	51	11931.7	-0.105479
SF_CL9149	Woodland	NM	Wolverine	22	752895	752895	0.104891	5.37369	Sample successful genotyped	55.8881	-124.346	0.223798	0	NA	6903.07	-0.0619812
SF_CL9150	Woodland	NM	Wolverine	22	1257926	1257926	0.0387387	8.55473	Sample successful genotyped	55.6074	-124.944	0	1	67	35810.7	-0.0522113
SF_CL9151m	Woodland	NM	Wolverine	22	3339255	3339255	0.0272844	21.2858	Sample successful genotyped	55.6008	-124.93	NA	NA	NA	NA	NA
SF_CL9152m	Woodland	NM	Wolverine	22	2757098	2757098	0.02426	19.5261	Sample successful genotyped	55.6613	-125.729	0	1	112	36188.8	-0.312971
SF_CL9153	Woodland	NM	Wolverine	22	1317556	1317556	0.0385779	8.41508	Sample successful genotyped	55.7583	-124.894	NA	NA	NA	NA	NA
SF_CL9154m	Woodland	NM	Wolverine	22	699273	699273	0.091184	5.35892	Sample successful genotyped	55.6448	-124.897	NA	NA	NA	NA	NA
SF_CL9155	Woodland	NM	Wolverine	22	1757656	1757656	0.0271557	11.7135	Sample successful genotyped	55.7545	-124.461	0	NA	NA	26477.9	0.104439
SF_CL9156	Woodland	NM	Wolverine	22	1961433	1961433	0.0267053	12.9849	Sample successful genotyped	55.601	-124.931	0.000304616	1	111	17529.1	-0.0884139
SF_CL9157	Woodland	NM	Wolverine	22	2686006	2686006	0.0247104	19.1912	Sample successful genotyped	55.6425	-125.716	NA	NA	NA	NA	NA
SF_CL9159	Woodland	CM	Moberly	14	1324214	1324214	0.0371943	9.14039	Sample successful genotyped	55.6161	-122.894	NA	NA	NA	NA	NA
SF_CL9161	Woodland	CM	Moberly	14	961945	961945	0.0631596	6.70873	Sample successful genotyped	55.6054	-122.427	NA	NA	NA	NA	NA
SF_CL9163	Woodland	CM	Moberly	14	911670	911670	0.0673102	6.41079	Sample successful genotyped	55.7323	-122.667	NA	NA	NA	NA	NA
SF_CL9171m	Woodland	NM	PinkMountain	17	2337845	2337845	0.0238417	15.9944	Sample successful genotyped	57.7549	-122.71	NA	NA	NA	NA	NA
SF_CL9172	Woodland	NM	Muskwa	15	1393437	1393437	0.0335264	9.40785	Sample successful genotyped	58.7785	-125.303	0.0970935	0	NA	17099.5	-0.0192701
SF_CL9173	Woodland	NM	Muskwa	15	2076696	2076696	0.0293758	14.2492	Sample successful genotyped	58.678	-124.946	0.324917	1	124	6815.86	0.0132977
SF_CL9174	Woodland	NM	Muskwa	15	1752037	1752037	0.0288288	11.0425	Sample successful genotyped	58.3211	-124.706	0	1	362	15822.2	-0.0352826
SF_CL9175	Woodland	NM	Muskwa	15	1798987	1798987	0.0284427	11.9877	Sample successful genotyped	58.6295	-124.857	0.640314	1	126	3551.35	0.0276313
SF_CL9176	Woodland	NM	Muskwa	15	2126991	2126991	0.0296976	13.9448	Sample successful genotyped	58.6779	-124.971	0	1	123	37463.1	0.233614
SF_CL9177	Woodland	NM	Muskwa	15	1323445	1323445	0.0359073	8.75818	Sample successful genotyped	58	-124	NA	NA	NA	NA	NA
SF_CL9178	Woodland	NM	Muskwa	15	1061244	1061244	0.109234	7.05194	Sample successful genotyped	57.8577	-124.291	0.158323	1	213	3667.96	-0.0300992
SF_CL9179	Woodland	NM	Muskwa	15	839409	839409	0.121139	5.72491	Sample successful genotyped	58.5628	-124.831	0.462088	1	74	10894.6	0.0817515
SF_CL9180	Woodland	NM	Muskwa	15	1197778	1197778	0.0573037	8.08734	Sample successful genotyped	58.5427	-124.399	0	1	141	31794.1	0.267247
SF_CL9181	Woodland	NM	PinkMountain	17	1976106	1976106	0.0285393	12.8995	Sample successful genotyped	57.504	-122.803	NA	NA	NA	NA	NA
SF_CL9182	Woodland	NM	PinkMountain	17	1820556	1820556	0.0300193	11.7253	Sample successful genotyped	57.7703	-122.73	NA	NA	NA	NA	NA
SF_CL9183	Woodland	NM	PinkMountain	17	1111322	1111322	0.0521236	7.30465	Sample successful genotyped	57.7702	-122.73	NA	NA	NA	NA	NA
SF_CL9184	Woodland	NM	PinkMountain	17	1603447	1603447	0.0305663	10.5624	Sample successful genotyped	57.5089	-122.804	0	0	NA	17591	-0.0612803
SF_CL9185	Woodland	NM	Muskwa	15	1268380	1268380	0.0505792	8.69296	Sample successful genotyped	58.4595	-124.808	0.371571	1	92	6701.49	0.0560591
SF_CL9186	BarrenGround	BG	Bathurst	2	867952	867952	0.143308	5.99241	Sample successful genotyped	64	-113	NA	NA	NA	NA	NA
SF_CL9187	BarrenGround	BG	Bathurst	2	1624772	1624772	0.0376448	10.4454	Sample successful genotyped	64	-115	NA	NA	NA	NA	NA
SF_CL9188	BarrenGround	BG	Bathurst	2	948009	948009	0.0552445	6.73763	Sample successful genotyped	63	-115	NA	NA	NA	NA	NA
SF_CL9189	BarrenGround	BG	Beverly_and_Ahiak	3	1185440	1185440	0.0382883	8.30338	Sample successful genotyped	62.706	-106.989	0.0709104	1	223.5	354653	-2.65493
SF_CL9190	BarrenGround	BG	Beverly_and_Ahiak	3	1579433	1579433	0.0258687	10.7649	Sample successful genotyped	62.4338	-105.844	0.0949259	0	NA	381139	-3.1508
SF_CL9191	BarrenGround	BG	Beverly_and_Ahiak	3	1618680	1618680	0.0252574	10.8562	Sample successful genotyped	63.0156	-106.599	0.0422207	1	9	344288	-1.72725
SF_CL9192	BarrenGround	BG	Beverly_and_Ahiak	3	1636511	1636511	0.0248391	10.937	Sample successful genotyped	62.0961	-107.662	0.134521	NA	NA	268884	-1.60725
SF_CL9193	BarrenGround	BG	Beverly_and_Ahiak	3	1487707	1487707	0.0267375	10.0671	Sample successful genotyped	62.8745	-104.663	0.0227384	1	88.3333	428822	-2.84768
SF_CL9194m	BarrenGround	BG	Beverly_and_Ahiak	3	5208178	5208178	0.0388353	35.0392	Sample successful genotyped	63.001	-106.912	0.033813	1	134	432270	-3.81191
SF_CL9195	BarrenGround	BG	Beverly_and_Ahiak	3	1282326	1282326	0.0420849	8.69324	Sample successful genotyped	62.4108	-105.777	0.0751169	NA	NA	432283	-2.52469
SF_CL9196	BarrenGround	BG	Beverly_and_Ahiak	3	1801238	1801238	0.026287	12.3942	Sample successful genotyped	62.889	-104.623	0	0	NA	146383	-0.699742
SF_CL9197	BarrenGround	BG	Beverly_and_Ahiak	3	2687453	2687453	0.0280888	18.8769	Sample successful genotyped	63.4282	-105.365	0.288721	1	15	172799	-1.54792
SF_CL9198	BarrenGround	BG	Beverly_and_Ahiak	3	2644737	2644737	0.0264479	17.4247	Sample successful genotyped	62.7768	-106.031	0.0860244	1	33.5	243879	-1.40847
SF_CL9199	BarrenGround	BG	Beverly_and_Ahiak	3	1541478	1541478	0.026834	10.6463	Sample successful genotyped	62.7906	-105.988	0.227347	NA	NA	331122	-1.95951
SF_CL9200	BarrenGround	BG	Beverly_and_Ahiak	3	1787777	1787777	0.0275418	11.819	Sample successful genotyped	61.4724	-107.425	0.151473	1	203.75	258388	-0.797003
SF_CL9201	BarrenGround	BG	Beverly_and_Ahiak	3	2161116	2161116	0.0258044	14.0655	Sample successful genotyped	62.9928	-107.095	0.0827831	1	76.5	309412	-1.64052
SF_CL9202	BarrenGround	BG	Beverly_and_Ahiak	3	657339	657339	0.277703	5.03065	Sample successful genotyped	62.4517	-104.737	0.121163	1	143	377980	-3.13517
SF_CL9203	BarrenGround	BG	Beverly_and_Ahiak	3	2231775	2231775	0.0296654	14.412	Sample successful genotyped	62.7182	-106.923	0	NA	NA	231865	-1.50095
SF_CL9204m	BarrenGround	BG	Bathurst	2	3761626	3761626	0.0290219	26.3678	Sample successful genotyped	63.5825	-114.228	0.0484153	1	105	224988	-1.70065
SF_CL9205	BarrenGround	BG	Bathurst	2	2055772	2055772	0.0235843	14.2596	Sample successful genotyped	63.3601	-112.675	0	NA	NA	269314	-2.22788
SF_CL9206	BarrenGround	BG	Bathurst	2	918707	918707	0.0633848	6.61652	Sample successful genotyped	63.6253	-114.279	0	1	108.5	243660	-1.9879
SF_CL9207	BarrenGround	BG	Bathurst	2	1126017	1126017	0.0399292	7.70297	Sample successful genotyped	63.9879	-113.517	0.000659015	1	115.667	185863	-0.439205
SF_CL9208	BarrenGround	BG	Bathurst	2	1253628	1253628	0.0330116	8.52911	Sample successful genotyped	63.8071	-113.641	0.0158264	1	117.333	236846	-1.816
SF_CL9210m	BarrenGround	BG	Beverly_and_Ahiak	3	2399272	2399272	0.0190154	17.25	Sample successful genotyped	63.4608	-105.65	0.0552477	1	206	251468	-0.0531849
SF_CL9211	BarrenGround	BG	Beverly_and_Ahiak	3	2722242	2722242	0.0213964	18.8192	Sample successful genotyped	62.8248	-105.805	0.123628	1	217.667	220333	0.186746
SF_CL9212	BarrenGround	BG	Beverly_and_Ahiak	3	867288	867288	0.1037	6.19808	Sample successful genotyped	63.4039	-105.832	0.0990423	1	92.3333	106912	0.00961256
SF_CL9213	BarrenGround	BG	Beverly_and_Ahiak	3	1910799	1910799	0.0254505	13.1474	Sample successful genotyped	62.8982	-108.763	0.231755	1	280	125256	0.601486
SF_CL9214	BarrenGround	BG	Beverly_and_Ahiak	3	2875492	2875492	0.0234878	20.5649	Sample successful genotyped	62.8415	-105.694	0.0629803	1	128.667	251760	-0.117092
SF_CL9215	BarrenGround	BG	Beverly_and_Ahiak	3	1631843	1631843	0.0252574	11.0815	Sample successful genotyped	62.8438	-105.711	0.148687	1	178.5	198243	0.644724
SF_CL9216	BarrenGround	BG	Beverly_and_Ahiak	3	1669521	1669521	0.0256113	11.6641	Sample successful genotyped	63.4106	-105.662	0.0922182	1	142	262145	-1.35609
SF_CL9218m	BarrenGround	BG	Beverly_and_Ahiak	3	4759753	4759753	0.0377735	34.0686	Sample successful genotyped	63.2108	-106.732	0.192103	1	180.5	216174	0.521886
SF_CL9220	BarrenGround	BG	Beverly_and_Ahiak	3	3854627	3854627	0.0279279	26.2706	Sample successful genotyped	63.3176	-106.904	0.159913	1	288.333	77957.2	0.24819
SF_CL9221m	BarrenGround	BG	Beverly_and_Ahiak	3	3177407	3177407	0.0274453	19.3536	Sample successful genotyped	63.493	-106.04	0	NA	NA	467354	-2.7175
SF_CL9222m	BarrenGround	BG	Beverly_and_Ahiak	3	8516619	8516619	0.0570785	55.1019	Sample successful genotyped	63.4477	-105.625	0.131418	1	129	194772	-0.620419
SF_CL9224m	BarrenGround	BG	Beverly_and_Ahiak	3	1979894	1979894	0.0203668	13.8965	Sample successful genotyped	63.2343	-106.73	0.0839465	1	280	213412	0.240786
SF_CL9225m	BarrenGround	BG	Beverly_and_Ahiak	3	1974577	1974577	0.0405084	13.8319	Sample successful genotyped	63.2962	-106.541	0.19888	1	62.3333	264882	-0.889873
SF_CL9227	BarrenGround	BG	BluenoseEast	4	1346319	1346319	0.0301802	9.2814	Sample successful genotyped	67.1363	-116.59	0	1	121	310654	-2.7097
SF_CL9228	BarrenGround	BG	BluenoseEast	4	1871612	1871612	0.0251609	12.9335	Sample successful genotyped	67.0832	-116.503	0.0652428	1	80	251498	-2.10374
SF_CL9229	BarrenGround	BG	BluenoseEast	4	758322	758322	0.235393	5.83437	Sample successful genotyped	66.5975	-116.232	0.10387	1	100.333	247036	-1.64045
SF_CL9230m	BarrenGround	BG	BluenoseEast	4	1966078	1966078	0.019852	13.9861	Sample successful genotyped	66.3518	-116.151	0.00322872	1	119	291286	-2.40373
SF_CL9231	BarrenGround	BG	BluenoseEast	4	773648	773648	0.150869	5.4608	Sample successful genotyped	67.1613	-116.503	0.0829323	1	189.667	258067	-2.0581
SF_CL9233	BarrenGround	BG	Bathurst	2	1364137	1364137	0.0300837	9.19987	Sample successful genotyped	64.2937	-112.416	0.00894902	1	117	153348	-0.197149
SF_CL9234m	BarrenGround	BG	Beverly_and_Ahiak	3	2837653	2837653	0.0295045	17.6722	Sample successful genotyped	66.5468	-99.458	0.272711	1	30	95230.4	0.135845
SF_CL9235	BarrenGround	BG	Bathurst	2	1470310	1470310	0.0278958	10.1028	Sample successful genotyped	63.6669	-114.283	0	NA	NA	262590	-2.23515
SF_CL9236	BarrenGround	BG	Bathurst	2	1484566	1484566	0.0282497	9.85878	Sample successful genotyped	63.9479	-114.286	0	1	121.5	236256	-2.00225
SF_CL9237	BarrenGround	BG	Bathurst	2	1515538	1515538	0.0279601	10.3118	Sample successful genotyped	63.0617	-112.862	0	NA	NA	287299	-2.15124
SF_CL9238	BarrenGround	BG	Bathurst	2	1985387	1985387	0.0261583	13.4314	Sample successful genotyped	63.2116	-112.744	0	1	121	224748	-1.82481
SF_CL9240m	BarrenGround	BG	Bathurst	2	2194727	2194727	0.0223938	15.0352	Sample successful genotyped	63.2358	-112.749	0	1	114	249119	-2.05795
SF_CL9241m	BarrenGround	BG	BluenoseEast	4	2196189	2196189	0.0210425	15.0554	Sample successful genotyped	67.5997	-116.792	0.0269525	1	119.5	147385	-1.06499
SF_CL9242	BarrenGround	BG	BluenoseEast	4	1337721	1337721	0.0302445	8.97512	Sample successful genotyped	65.708	-115.927	0.0309466	1	59	123939	-0.8446
SF_CL9243	BarrenGround	BG	Bathurst	2	1016764	1016764	0.0528314	7.12249	Sample successful genotyped	63.2415	-112.046	0	1	121	175644	-1.29178
SF_CL9244	BarrenGround	BG	BluenoseEast	4	1412694	1412694	0.0281532	9.68144	Sample successful genotyped	65.8837	-114.446	0.0588403	1	29	86297	-0.702639
SF_CL9245	BarrenGround	BG	Bathurst	2	1599109	1599109	0.0277671	10.838	Sample successful genotyped	63.8943	-113.906	0	1	126	203591	-1.41212
SF_CL9246	BarrenGround	BG	Bathurst	2	1812948	1812948	0.0268983	11.9178	Sample successful genotyped	63.6218	-114.141	0	1	127	224716	-1.17453
SF_CL9247	BarrenGround	BG	Bathurst	2	1113150	1113150	0.0637066	7.70089	Sample successful genotyped	63.8454	-114.101	0.0314344	1	120	150871	-1.23294
SF_CL9249m	BarrenGround	BG	BluenoseEast	4	2975923	2975923	0.0226834	20.7183	Sample successful genotyped	67.4771	-116.726	0	1	127	381405	-3.20888
SF_CL9250	BarrenGround	BG	BluenoseEast	4	672384	672384	0.159846	4.88404	Sample successful genotyped	67.7724	-116.811	0	1	61	276566	-2.41394
SF_CL9926	Woodland	Boreal	Maxhamish	13	799079	799079	0.0850064	6.3866	Sample successful genotyped	59.5094	-123.27	0.22582	NA	NA	4497.67	-0.0138759
SF_CL9936	Woodland	Boreal	SnakeSahtaneh	19	994888	994888	0.0462033	7.41877	Sample successful genotyped	58.6796	-122.19	NA	NA	NA	NA	NA
SF_CL9938	Woodland	Boreal	SnakeSahtaneh	19	1417482	1417482	0.0213642	9.99961	Sample successful genotyped	58.6688	-122.157	0.177457	NA	NA	17079.1	0.111182
SF_CL9954	Woodland	Boreal	Chinchaga	6	1376988	1376988	0.022973	9.44626	Sample successful genotyped	57.4788	-121.313	0.350274	1	144.333	7864.68	0.0163884
SF_CL9970	Woodland	Boreal	Chinchaga	6	1305058	1305058	0.026094	8.80277	Sample successful genotyped	57.231	-120.855	NA	NA	NA	NA	NA
SF_CL9974	Woodland	Boreal	Chinchaga	6	791956	791956	0.126995	6.70272	Sample successful genotyped	57.2954	-121.157	NA	NA	NA	NA	NA
SF_CL9977	Woodland	Boreal	Chinchaga	6	2930516	2930516	0.0287967	21.4199	Sample successful genotyped	57.2791	-121.055	NA	NA	NA	NA	NA
SF_CL9994	Woodland	Boreal	SnakeSahtaneh	19	1949578	1949578	0.0202703	13.8502	Sample successful genotyped	59.0675	-121.477	0.24151	1	95	10183.4	-0.0645779
SF_SCEK014bm	Woodland	Boreal	Parker	16	18991896	18991896	0.0302767	30.3249	Sample successful genotyped	58.8131	-123.03	0.262407	NA	NA	12690.7	0.0554353
SF_SK166mm	Woodland	Boreal	FortNelson	8	16497208	16497208	0.0290862	24.8733	Sample successful genotyped	59.1034	-122.798	0.159009	1	190	7271.82	0.028843
SF_SK167mm	Woodland	Boreal	FortNelson	8	17251308	17251308	0.0287001	27.2819	Sample successful genotyped	59.1481	-123.021	0.381014	NA	NA	4824.48	0.0216687
SF_SK194m	Woodland	Boreal	Parker	16	31421648	31421648	0.0521236	39.5176	Sample successful genotyped	58.8411	-123.219	0.560662	0	NA	1883.38	0.00034138
SF_SK211m	Woodland	Boreal	Maxhamish	13	3841436	3841436	0.0745495	6.54421	Sample successful genotyped	59.2726	-122.494	0.699349	0	NA	2206.17	-0.00631591
SF_SK217m	Woodland	Boreal	Prophet	18	9531612	9531612	0.0296976	14.5686	Sample successful genotyped	58.2918	-122.035	0.134761	1	107.5	6869.78	-0.0160727
8108	Woodland	NM	TayRiver	NA	500783	500783	0.706089	2.526	Sample discarded afer first run of populations within STACKS	NA	NA	NA	NA	NA	NA	NA
SK005mm	Woodland	Boreal	Maxhamish	NA	404868	404868	0.798973	2.74488	Sample discarded afer first run of populations within STACKS	NA	NA	NA	NA	NA	NA	NA
SK007mm	Woodland	Boreal	Maxhamish	NA	451008	451008	0.796661	2.859	Sample discarded afer first run of populations within STACKS	NA	NA	NA	NA	NA	NA	NA
SK009mm	Woodland	Boreal	FortNelson	NA	984508	984508	0.60191	2.605	Sample discarded afer first run of populations within STACKS	NA	NA	NA	NA	NA	NA	NA
SK126mm	Woodland	Boreal	Calendar	NA	354396	354396	0.822424	2.69547	Sample discarded afer first run of populations within STACKS	NA	NA	NA	NA	NA	NA	NA
SK135m	Woodland	Boreal	Calendar	NA	640168	640168	0.733275	2.724	Sample discarded afer first run of populations within STACKS	NA	NA	NA	NA	NA	NA	NA
SK146mm	Woodland	Boreal	Calendar	NA	2166596	2166596	0.63	2.526	Sample discarded afer first run of populations within STACKS	NA	NA	NA	NA	NA	NA	NA
SK216mm	Woodland	Boreal	Chinchaga	NA	316384	316384	0.867373	2.48291	Sample discarded afer first run of populations within STACKS	NA	NA	NA	NA	NA	NA	NA
CL8114m	Woodland	NM	TayRiver	NA	373655	373655	NA	NA	Sample discarded after clone filter within STACKS	NA	NA	NA	NA	NA	NA	NA
CL8127m	Woodland	NM	TayRiver	NA	244414	244414	NA	NA	Sample discarded after clone filter within STACKS	NA	NA	NA	NA	NA	NA	NA
CL8128m	Woodland	NM	TayRiver	NA	499354	499354	NA	NA	Sample discarded after clone filter within STACKS	NA	NA	NA	NA	NA	NA	NA
CL9170	Woodland	NM	PinkMountain	NA	187157	187157	NA	NA	Sample discarded after clone filter within STACKS	NA	NA	NA	NA	NA	NA	NA
10458	Woodland	CM	Alapeche	NA	140414	140414	NA	NA	Sample discarded after clone filter within STACKS	NA	NA	NA	NA	NA	NA	NA
CL9986	Woodland	Boreal	SnakeSahtaneh	NA	207206	207206	NA	NA	Sample discarded after clone filter within STACKS	NA	NA	NA	NA	NA	NA	NA
8168	Woodland	Boreal	Bistcho	NA	1	1	NA	NA	Sample discarded after clone filter within STACKS	NA	NA	NA	NA	NA	NA	NA
8169	Woodland	Boreal	Bistcho	NA	10	10	NA	NA	Sample discarded after clone filter within STACKS	NA	NA	NA	NA	NA	NA	NA
8067	Woodland	NM	CoalRiver	NA	6701	6701	NA	NA	Sample discarded after clone filter within STACKS	NA	NA	NA	NA	NA	NA	NA
8073	Woodland	NM	CoalRiver	NA	14750	14750	NA	NA	Sample discarded after clone filter within STACKS	NA	NA	NA	NA	NA	NA	NA
8074	Woodland	NM	CoalRiver	NA	91	91	NA	NA	Sample discarded after clone filter within STACKS	NA	NA	NA	NA	NA	NA	NA
8082	Woodland	NM	Kluane	NA	53958	53958	NA	NA	Sample discarded after clone filter within STACKS	NA	NA	NA	NA	NA	NA	NA
8079m	Woodland	NM	Kluane	NA	188	188	NA	NA	Sample discarded after clone filter within STACKS	NA	NA	NA	NA	NA	NA	NA
8080m	Woodland	NM	Kluane	NA	24	24	NA	NA	Sample discarded after clone filter within STACKS	NA	NA	NA	NA	NA	NA	NA
8095	Woodland	NM	Laberge	NA	78	78	NA	NA	Sample discarded after clone filter within STACKS	NA	NA	NA	NA	NA	NA	NA
8146	Woodland	Boreal	RedEarth	NA	10	10	NA	NA	Sample discarded after clone filter within STACKS	NA	NA	NA	NA	NA	NA	NA
8054	Woodland	NM	SouthNahanni	NA	802	802	NA	NA	Sample discarded after clone filter within STACKS	NA	NA	NA	NA	NA	NA	NA
8055	Woodland	NM	SouthNahanni	NA	43	43	NA	NA	Sample discarded after clone filter within STACKS	NA	NA	NA	NA	NA	NA	NA
8058	Woodland	NM	SouthNahanni	NA	305	305	NA	NA	Sample discarded after clone filter within STACKS	NA	NA	NA	NA	NA	NA	NA
8060	Woodland	NM	SouthNahanni	NA	170	170	NA	NA	Sample discarded after clone filter within STACKS	NA	NA	NA	NA	NA	NA	NA
8063	Woodland	NM	SouthNahanni	NA	4907	4907	NA	NA	Sample discarded after clone filter within STACKS	NA	NA	NA	NA	NA	NA	NA
8057m	Woodland	NM	SouthNahanni	NA	20722	20722	NA	NA	Sample discarded after clone filter within STACKS	NA	NA	NA	NA	NA	NA	NA
8062m	Woodland	NM	SouthNahanni	NA	75925	75925	NA	NA	Sample discarded after clone filter within STACKS	NA	NA	NA	NA	NA	NA	NA
8117	Woodland	NM	TayRiver	NA	228	228	NA	NA	Sample discarded after clone filter within STACKS	NA	NA	NA	NA	NA	NA	NA
8122	Woodland	NM	TayRiver	NA	176	176	NA	NA	Sample discarded after clone filter within STACKS	NA	NA	NA	NA	NA	NA	NA
8125	Woodland	NM	TayRiver	NA	119	119	NA	NA	Sample discarded after clone filter within STACKS	NA	NA	NA	NA	NA	NA	NA
CL9209	BarrenGround	BG	Bathurst	NA	5875	5875	NA	NA	Sample discarded after clone filter within STACKS	NA	NA	NA	NA	NA	NA	NA
CL9140	Woodland	NM	Wolverine	NA	6043	6043	NA	NA	Sample discarded after clone filter within STACKS	NA	NA	NA	NA	NA	NA	NA
CL9223	BarrenGround	BG	Beverly_and_Ahiak	NA	3405	3405	NA	NA	Sample discarded after clone filter within STACKS	NA	NA	NA	NA	NA	NA	NA
CL9226	BarrenGround	BG	Beverly_and_Ahiak	NA	661	661	NA	NA	Sample discarded after clone filter within STACKS	NA	NA	NA	NA	NA	NA	NA
CL9946	Woodland	Boreal	Chinchaga	NA	11466	11466	NA	NA	Sample discarded after clone filter within STACKS	NA	NA	NA	NA	NA	NA	NA
CL9118	Woodland	CM	Moberly	NA	73	73	NA	NA	Sample discarded after clone filter within STACKS	NA	NA	NA	NA	NA	NA	NA
CL10024	Woodland	Boreal	SnakeSahtaneh	NA	556	556	NA	NA	Sample discarded after clone filter within STACKS	NA	NA	NA	NA	NA	NA	NA
CL9935	Woodland	Boreal	SnakeSahtaneh	NA	13	13	NA	NA	Sample discarded after clone filter within STACKS	NA	NA	NA	NA	NA	NA	NA
10446*	Woodland	CM	Alapeche	NA	55	55	NA	NA	Sample discarded after clone filter within STACKS	NA	NA	NA	NA	NA	NA	NA
10453*	Woodland	CM	Alapeche	NA	1830	1830	NA	NA	Sample discarded after clone filter within STACKS	NA	NA	NA	NA	NA	NA	NA
10454*	Woodland	CM	Alapeche	NA	137	137	NA	NA	Sample discarded after clone filter within STACKS	NA	NA	NA	NA	NA	NA	NA
10456*	Woodland	CM	Alapeche	NA	463	463	NA	NA	Sample discarded after clone filter within STACKS	NA	NA	NA	NA	NA	NA	NA
151.320Car	Woodland	Boreal	Chinchaga	NA	14465	14465	NA	NA	Sample discarded after clone filter within STACKS	NA	NA	NA	NA	NA	NA	NA
SCEK144	Woodland	Boreal	Prophet	NA	1492	1492	NA	NA	Sample discarded after clone filter within STACKS	NA	NA	NA	NA	NA	NA	NA
SCEK200	Woodland	Boreal	Chinchaga	NA	37	37	NA	NA	Sample discarded after clone filter within STACKS	NA	NA	NA	NA	NA	NA	NA
SK136m	Woodland	Boreal	Calendar	NA	5749	5749	NA	NA	Sample discarded after clone filter within STACKS	NA	NA	NA	NA	NA	NA	NA
SK142	Woodland	Boreal	Chinchaga	NA	39	39	NA	NA	Sample discarded after clone filter within STACKS	NA	NA	NA	NA	NA	NA	NA
SK143	Woodland	Boreal	Prophet	NA	11	11	NA	NA	Sample discarded after clone filter within STACKS	NA	NA	NA	NA	NA	NA	NA
SK161m	Woodland	Boreal	Prophet	NA	14	14	NA	NA	Sample discarded after clone filter within STACKS	NA	NA	NA	NA	NA	NA	NA
SK168	Woodland	Boreal	Maxhamish	NA	51	51	NA	NA	Sample discarded after clone filter within STACKS	NA	NA	NA	NA	NA	NA	NA
SK169a	Woodland	Boreal	Maxhamish	NA	1	1	NA	NA	Sample discarded after clone filter within STACKS	NA	NA	NA	NA	NA	NA	NA
SK170a	Woodland	Boreal	Maxhamish	NA	20	20	NA	NA	Sample discarded after clone filter within STACKS	NA	NA	NA	NA	NA	NA	NA
SK171	Woodland	Boreal	Chinchaga	NA	56	56	NA	NA	Sample discarded after clone filter within STACKS	NA	NA	NA	NA	NA	NA	NA
SK172	Woodland	Boreal	Chinchaga	NA	1	1	NA	NA	Sample discarded after clone filter within STACKS	NA	NA	NA	NA	NA	NA	NA
SK173	Woodland	Boreal	SnakeSahtaneh	NA	2	2	NA	NA	Sample discarded after clone filter within STACKS	NA	NA	NA	NA	NA	NA	NA
SK175	Woodland	Boreal	Maxhamish	NA	3	3	NA	NA	Sample discarded after clone filter within STACKS	NA	NA	NA	NA	NA	NA	NA
SK176	Woodland	Boreal	Maxhamish	NA	1319	1319	NA	NA	Sample discarded after clone filter within STACKS	NA	NA	NA	NA	NA	NA	NA
SK177	Woodland	Boreal	Maxhamish	NA	5	5	NA	NA	Sample discarded after clone filter within STACKS	NA	NA	NA	NA	NA	NA	NA
SK178	Woodland	Boreal	Maxhamish	NA	12	12	NA	NA	Sample discarded after clone filter within STACKS	NA	NA	NA	NA	NA	NA	NA
SK180	Woodland	Boreal	Calendar	NA	6	6	NA	NA	Sample discarded after clone filter within STACKS	NA	NA	NA	NA	NA	NA	NA
SK181a	Woodland	Boreal	Calendar	NA	9665	9665	NA	NA	Sample discarded after clone filter within STACKS	NA	NA	NA	NA	NA	NA	NA
SK183	Woodland	Boreal	Calendar	NA	30	30	NA	NA	Sample discarded after clone filter within STACKS	NA	NA	NA	NA	NA	NA	NA
SK185	Woodland	Boreal	Calendar	NA	14	14	NA	NA	Sample discarded after clone filter within STACKS	NA	NA	NA	NA	NA	NA	NA
SK186	Woodland	Boreal	SnakeSahtaneh	NA	63	63	NA	NA	Sample discarded after clone filter within STACKS	NA	NA	NA	NA	NA	NA	NA
SK187	Woodland	Boreal	SnakeSahtaneh	NA	2	2	NA	NA	Sample discarded after clone filter within STACKS	NA	NA	NA	NA	NA	NA	NA
SK188	Woodland	Boreal	SnakeSahtaneh	NA	27	27	NA	NA	Sample discarded after clone filter within STACKS	NA	NA	NA	NA	NA	NA	NA
SK189	Woodland	Boreal	Chinchaga	NA	10	10	NA	NA	Sample discarded after clone filter within STACKS	NA	NA	NA	NA	NA	NA	NA
SK191	Woodland	Boreal	SnakeSahtaneh	NA	20298	20298	NA	NA	Sample discarded after clone filter within STACKS	NA	NA	NA	NA	NA	NA	NA
SK192	Woodland	Boreal	SnakeSahtaneh	NA	2374	2374	NA	NA	Sample discarded after clone filter within STACKS	NA	NA	NA	NA	NA	NA	NA
SK193	Woodland	Boreal	SnakeSahtaneh	NA	1	1	NA	NA	Sample discarded after clone filter within STACKS	NA	NA	NA	NA	NA	NA	NA
SK196	Woodland	Boreal	Chinchaga	NA	50	50	NA	NA	Sample discarded after clone filter within STACKS	NA	NA	NA	NA	NA	NA	NA
SK197m	Woodland	Boreal	Chinchaga	NA	333	333	NA	NA	Sample discarded after clone filter within STACKS	NA	NA	NA	NA	NA	NA	NA
SK198	Woodland	Boreal	Chinchaga	NA	11253	11253	NA	NA	Sample discarded after clone filter within STACKS	NA	NA	NA	NA	NA	NA	NA
SK199	Woodland	Boreal	Chinchaga	NA	1	1	NA	NA	Sample discarded after clone filter within STACKS	NA	NA	NA	NA	NA	NA	NA
SK201	Woodland	Boreal	Chinchaga	NA	9	9	NA	NA	Sample discarded after clone filter within STACKS	NA	NA	NA	NA	NA	NA	NA
SK203	Woodland	Boreal	SnakeSahtaneh	NA	7	7	NA	NA	Sample discarded after clone filter within STACKS	NA	NA	NA	NA	NA	NA	NA
SK204m	Woodland	Boreal	SnakeSahtaneh	NA	93	93	NA	NA	Sample discarded after clone filter within STACKS	NA	NA	NA	NA	NA	NA	NA
SK205	Woodland	Boreal	Maxhamish	NA	8	8	NA	NA	Sample discarded after clone filter within STACKS	NA	NA	NA	NA	NA	NA	NA
SK206	Woodland	Boreal	Maxhamish	NA	115	115	NA	NA	Sample discarded after clone filter within STACKS	NA	NA	NA	NA	NA	NA	NA
SK208	Woodland	Boreal	Maxhamish	NA	79	79	NA	NA	Sample discarded after clone filter within STACKS	NA	NA	NA	NA	NA	NA	NA
SK209	Woodland	Boreal	SnakeSahtaneh	NA	8	8	NA	NA	Sample discarded after clone filter within STACKS	NA	NA	NA	NA	NA	NA	NA
SK213	Woodland	Boreal	Chinchaga	NA	7	7	NA	NA	Sample discarded after clone filter within STACKS	NA	NA	NA	NA	NA	NA	NA
SK214	Woodland	Boreal	Chinchaga	NA	18	18	NA	NA	Sample discarded after clone filter within STACKS	NA	NA	NA	NA	NA	NA	NA
SK215	Woodland	Boreal	Chinchaga	NA	3	3	NA	NA	Sample discarded after clone filter within STACKS	NA	NA	NA	NA	NA	NA	NA
SK218	Woodland	Boreal	SnakeSahtaneh	NA	174	174	NA	NA	Sample discarded after clone filter within STACKS	NA	NA	NA	NA	NA	NA	NA
SK219	Woodland	Boreal	SnakeSahtaneh	NA	5	5	NA	NA	Sample discarded after clone filter within STACKS	NA	NA	NA	NA	NA	NA	NA
SK220	Woodland	Boreal	SnakeSahtaneh	NA	6	6	NA	NA	Sample discarded after clone filter within STACKS	NA	NA	NA	NA	NA	NA	NA
SK221	Woodland	Boreal	Maxhamish	NA	48	48	NA	NA	Sample discarded after clone filter within STACKS	NA	NA	NA	NA	NA	NA	NA
SK222	Woodland	Boreal	Chinchaga	NA	164	164	NA	NA	Sample discarded after clone filter within STACKS	NA	NA	NA	NA	NA	NA	NA
SK223	Woodland	Boreal	Chinchaga	NA	13	13	NA	NA	Sample discarded after clone filter within STACKS	NA	NA	NA	NA	NA	NA	NA
